# Supplementary material for: A precise spatiotemporal fusion crop classification framework based on parcels
Source: Sci Rep. 2025 Jun 1;15:19208. doi: 10.1038/s41598-025-03351-7 (PMC12127452; doi:10.1038/s41598-025-03351-7)
Supplement: Supplementary file 1 — Supplementary Information 1. [file 41598_2025_3351_MOESM1_ESM.csv]

Accuracy_yc	Precision_yc	Recall_yc	F1_yc	Accuracy_xm	Precision_xm	Recall_xm	F1_xm	Accuracy_ot	Precision_ot	Recall_ot	F1_ot		prob
small PD8	wheat
0.860378364	0.755254237	0.872357087	0.809593023	0.916866507	0.654545455	0.746887967	0.697674419	0.841193712	0.904513889	0.783851555	0.839871037		0.7		TPM2
0.862776446	0.761675824	0.86844166	0.811562386	0.91713296	0.646655232	0.782157676	0.707981221	0.840127898	0.906651109	0.779338014	0.838187702		0.8
0.867306155	0.771807397	0.866092404	0.816236162	0.921129763	0.649038462	0.840248963	0.732368897	0.841193712	0.912146226	0.775827482	0.838482385		0.9
0.870770051	0.780056577	0.863743148	0.819769602	0.924327205	0.651840491	0.881742739	0.749559083	0.841460165	0.914641375	0.773821464	0.838359142		0.95
0.872635225	0.784746971	0.862176977	0.821641791	0.925925926	0.653153153	0.902489627	0.757839721	0.841193712	0.915083135	0.772818455	0.837955411		0.97
0.87529976	0.792057762	0.859044636	0.824192337	0.928057554	0.65451895	0.93153527	0.768835616	0.840660805	0.914982164	0.771815446	0.837323177		0.99
0.877697842	0.797238372	0.859044636	0.826988315	0.930988542	0.659513591	0.956431535	0.780694327	0.841193712	0.916567342	0.771313942	0.837690632		1
small PD8	all
0.851318945	0.743398781	0.859827721	0.797385621	0.924860112	0.705761317	0.711618257	0.708677686	0.843858247	0.893296089	0.801905717	0.845137421		0.7		TPM2
0.850519584	0.746896552	0.848081441	0.794279428	0.9277911	0.708910891	0.742738589	0.725430598	0.842792433	0.890433815	0.802908726	0.844409283		0.8
0.855049294	0.759010601	0.841033673	0.797919762	0.935251799	0.728489484	0.790456432	0.758208955	0.847322142	0.891460055	0.811434303	0.849566815		0.9
0.859046096	0.768678161	0.837901331	0.801798426	0.939781508	0.735294118	0.829875519	0.779727096	0.849986677	0.893780958	0.81444333	0.852269745		0.95
0.860911271	0.777777778	0.827721222	0.801972686	0.941913136	0.737410072	0.850622407	0.789980732	0.850253131	0.889553863	0.81995988	0.853340292		0.97
0.865707434	0.790820166	0.823022709	0.806600153	0.943778311	0.738137083	0.871369295	0.79923882	0.851585398	0.887331536	0.825476429	0.855287088		0.99
0.871302958	0.806800618	0.817541112	0.812135356	0.946975753	0.745233969	0.892116183	0.812086874	0.856115108	0.88629118	0.836509529	0.860681115		1
small PD8	wheat
0.859579003	0.756849315	0.865309319	0.807453416	0.904609646	0.60367893	0.748962656	0.668518519	0.831334932	0.901474926	0.766298897	0.828408783		0.7	0.768126906	TPM2
0.862509992	0.764419736	0.861393892	0.810014728	0.904076739	0.59591195	0.786307054	0.677996422	0.828936851	0.902860548	0.759779338	0.825163399		0.8	0.771058183
0.867306155	0.776437189	0.85669538	0.814594192	0.904876099	0.591240876	0.840248963	0.694087404	0.827604583	0.90596745	0.753761284	0.8228853		0.9	0.777188965
0.868904876	0.782577394	0.851213782	0.815453863	0.906208367	0.591036415	0.875518672	0.705685619	0.827871037	0.908484848	0.751755266	0.822722283		0.95	0.781287255
0.86997069	0.785662563	0.849647612	0.816403311	0.907007727	0.591724138	0.890041494	0.710853355	0.827604583	0.908925319	0.750752257	0.822301566		0.97	0.783186077
0.872368772	0.792521994	0.84651527	0.818629307	0.908073541	0.591700134	0.917012448	0.719283971	0.826805222	0.909257004	0.748746239	0.821232123		0.99	0.7863818
0.873967493	0.796023564	0.84651527	0.820493359	0.910205169	0.595772787	0.935684647	0.728006457	0.827338129	0.910866911	0.748244734	0.821585903		1	0.790028573
small PD8	all
0.824140687	0.693903206	0.864526233	0.769874477	0.908872902	0.633079848	0.690871369	0.660714286	0.804956035	0.885696822	0.72668004	0.798347107		0.7	0.742978623	TPM2
0.818811617	0.688328076	0.854346124	0.762403913	0.908872902	0.627737226	0.713692946	0.667961165	0.796429523	0.87962963	0.714643932	0.788599889		0.8	0.739654989
0.812683187	0.683035714	0.838684417	0.752899824	0.911537437	0.631578947	0.746887967	0.684410646	0.789235278	0.87244582	0.70661986	0.780825713		0.9	0.739378728
0.806288303	0.676735219	0.82458888	0.743381574	0.913402611	0.632825719	0.77593361	0.697110904	0.782573941	0.866749689	0.698094283	0.773333333		0.95	0.737941937
0.804689582	0.676623377	0.815974941	0.739794107	0.914201972	0.633779264	0.786307054	0.701851852	0.780175859	0.861919505	0.698094283	0.771404821		0.97	0.737683593
0.806554756	0.682571239	0.806577917	0.739411342	0.915267786	0.633986928	0.804979253	0.709323583	0.778843592	0.856617647	0.70110331	0.771097628		0.99	0.739944185
0.809219291	0.690169492	0.797180893	0.739825581	0.917665867	0.640194489	0.819502075	0.718835305	0.780708766	0.852498495	0.710130391	0.774829001		1	0.744496629
