# Supplementary material for: A precise spatiotemporal fusion crop classification framework based on parcels
Source: Sci Rep. 2025 Jun 1;15:19208. doi: 10.1038/s41598-025-03351-7 (PMC12127452; doi:10.1038/s41598-025-03351-7)
Supplement: Supplementary file 2 — Supplementary Information 2. [file 41598_2025_3351_MOESM2_ESM.csv]

Accuracy_yc	Precision_yc	Recall_yc	F1_yc	Accuracy_xm	Precision_xm	Recall_xm	F1_xm	Accuracy_ot	Precision_ot	Recall_ot	F1_ot	prob	mF1-score
0.751523179	0.603966346	0.78271028	0.681818182	0.904370861	0.602329451	0.747933884	0.667281106	0.729006623	0.825827815	0.621325361	0.709127097	0.05	0.686075462		TPM2
0.754437086	0.607724804	0.784267913	0.684801088	0.905960265	0.607679466	0.752066116	0.672206833	0.731390728	0.826859776	0.625809666	0.712422008	0.1	0.689809976
0.76	0.615103532	0.786604361	0.690362269	0.907549669	0.613827993	0.752066116	0.675951718	0.738013245	0.830519481	0.637269557	0.721172822	0.15	0.695828936
0.767417219	0.624692875	0.792056075	0.698489011	0.910728477	0.626072041	0.754132231	0.6841612	0.747019868	0.836317136	0.651718984	0.732567908	0.2	0.705072706
0.773245033	0.632919255	0.793613707	0.704215619	0.91205298	0.630584192	0.758264463	0.688555347	0.753112583	0.839545167	0.662182362	0.740389972	0.25	0.711053646
0.780927152	0.64344005	0.798286604	0.712547793	0.915761589	0.645614035	0.760330579	0.69829222	0.762384106	0.844292804	0.678126557	0.752141476	0.3	0.720993829
0.789139073	0.654040404	0.806853583	0.722454672	0.922119205	0.671480144	0.768595041	0.716763006	0.773774834	0.852168601	0.695067265	0.765642151	0.35	0.734953277
0.8	0.669009585	0.815420561	0.734994735	0.929271523	0.70433145	0.772727273	0.736945813	0.789139073	0.860631328	0.71998007	0.784047748	0.4	0.751996099
0.815099338	0.691503268	0.823987539	0.751954513	0.933509934	0.727984344	0.768595041	0.747738693	0.805827815	0.867358708	0.74937718	0.804063085	0.45	0.767918764
0.840794702	0.731839783	0.839563863	0.782009431	0.934569536	0.753747323	0.727272727	0.740273396	0.83205298	0.874114441	0.79920279	0.83498178	0.5	0.785754869
0.851655629	0.746258503	0.854361371	0.796659405	0.926887417	0.772251309	0.609504132	0.681293303	0.846357616	0.871034841	0.834578974	0.852417303	0.55	0.776790003
0.855629139	0.750848608	0.861370717	0.802321364	0.925562914	0.790830946	0.570247934	0.662665066	0.849536424	0.868407578	0.845042352	0.856565657	0.6	0.773850695
0.856688742	0.751183232	0.865264798	0.804198335	0.920529801	0.780487805	0.52892562	0.630541872	0.846622517	0.862804878	0.846038864	0.854339623	0.65	0.76302661
0.856423841	0.752724796	0.8605919	0.803052326	0.917880795	0.773584906	0.508264463	0.613466334	0.843178808	0.855706385	0.848031888	0.851851852	0.7	0.756123504
0.855364238	0.751020408	0.859813084	0.801742919	0.917615894	0.771159875	0.508264463	0.612702366	0.841324503	0.85448137	0.845540608	0.849987478	0.75	0.754810921
0.852715232	0.748974008	0.852803738	0.797523671	0.916821192	0.763975155	0.508264463	0.610421836	0.837880795	0.850326469	0.843547583	0.846923462	0.8	0.75162299
0.85192053	0.749827705	0.847352025	0.795612431	0.918145695	0.767584098	0.518595041	0.618988903	0.838410596	0.849774662	0.845540608	0.847652348	0.85	0.754084561
0.851655629	0.749311295	0.847352025	0.795321637	0.917880795	0.766871166	0.516528926	0.617283951	0.837880795	0.849273911	0.845042352	0.847152847	0.9	0.753252812
0.849536424	0.746896552	0.843457944	0.792245794	0.916556291	0.76	0.510330579	0.610630408	0.834966887	0.846	0.843049327	0.844522086	0.95	0.749132763
0.846622517	0.742268041	0.841121495	0.788608981	0.915496689	0.752293578	0.508264463	0.606658446	0.831523179	0.843953838	0.838066766	0.841	1	0.745422476
0.931563422	0.793785311	0.867283951	0.828908555	0.948672566	0.923076923	0.863309353	0.892193309	0.923893805	0.933753943	0.93081761	0.932283465	0.05	0.884461776		TPM1
0.933333333	0.798866856	0.87037037	0.833087149	0.947492625	0.920512821	0.860911271	0.889714994	0.925663717	0.93487395	0.932914046	0.93389297	0.1	0.885565038
0.938053097	0.811965812	0.87962963	0.844444444	0.951622419	0.93059126	0.868105516	0.898263027	0.92979351	0.937172775	0.938155136	0.937663698	0.15	0.893457057
0.942772861	0.827089337	0.885802469	0.855439642	0.95339233	0.93556701	0.870503597	0.901863354	0.932743363	0.9375	0.943396226	0.940438871	0.2	0.899247289
0.943952802	0.831884058	0.885802469	0.85799701	0.954572271	0.93814433	0.872901679	0.904347826	0.935103245	0.938669439	0.946540881	0.942588727	0.25	0.901644521
0.947492625	0.842565598	0.891975309	0.866566717	0.956342183	0.943152455	0.87529976	0.907960199	0.940412979	0.941968912	0.952830189	0.947368421	0.3	0.907298446
0.952212389	0.860534125	0.895061728	0.877458396	0.959292035	0.953125	0.877697842	0.913857678	0.944542773	0.941478439	0.961215933	0.951244813	0.35	0.914186963
0.958112094	0.87987988	0.904320988	0.891933029	0.961651917	0.955958549	0.884892086	0.919053549	0.950442478	0.945696721	0.967505241	0.956476684	0.4	0.922487754
0.966961652	0.91875	0.907407407	0.913043478	0.966961652	0.966408269	0.896882494	0.930348259	0.956342183	0.94534413	0.979035639	0.961894954	0.45	0.935095564
0.972271386	0.934169279	0.919753086	0.926905132	0.970501475	0.976623377	0.901678657	0.93765586	0.964011799	0.950554995	0.987421384	0.968637532	0.5	0.944399508
0.964011799	0.876790831	0.944444444	0.90936107	0.96519174	0.971052632	0.884892086	0.925972396	0.951622419	0.951345756	0.963312369	0.957291667	0.55	0.930875044
0.954572271	0.834688347	0.950617284	0.888888889	0.959292035	0.967741935	0.863309353	0.912547529	0.946902655	0.952830189	0.952830189	0.952830189	0.6	0.918088869
0.949852507	0.813648294	0.956790123	0.879432624	0.954572271	0.959459459	0.851318945	0.902160102	0.94100295	0.952330508	0.942348008	0.947312961	0.65	0.909635229
0.946312684	0.801033592	0.956790123	0.872011252	0.952212389	0.956521739	0.8441247	0.896815287	0.938643068	0.95212766	0.938155136	0.945089757	0.7	0.904638765
0.943952802	0.788413098	0.966049383	0.868238558	0.952212389	0.956521739	0.8441247	0.896815287	0.937463127	0.955913978	0.931865828	0.94373673	0.75	0.902930192
0.940412979	0.778054863	0.962962963	0.860689655	0.951032448	0.953804348	0.841726619	0.894267516	0.935103245	0.955723542	0.927672956	0.941489362	0.8	0.898815511
0.937463127	0.767156863	0.966049383	0.855191257	0.948672566	0.948369565	0.836930456	0.889171975	0.930973451	0.955386289	0.92033543	0.937533369	0.85	0.893965533
0.936873156	0.765281174	0.966049383	0.854024557	0.947492625	0.943243243	0.836930456	0.886912325	0.92920354	0.955240175	0.917190776	0.935828877	0.9	0.892255253
0.935693215	0.760290557	0.969135802	0.852103121	0.946312684	0.938172043	0.836930456	0.884664132	0.926843658	0.956043956	0.911949686	0.933476395	0.95	0.890081216
0.933923304	0.753588517	0.972222222	0.849056604	0.946312684	0.938172043	0.836930456	0.884664132	0.926253687	0.95801105	0.908805031	0.932759548	1	0.888826761
