# Supplementary material for: A precise spatiotemporal fusion crop classification framework based on parcels
Source: Sci Rep. 2025 Jun 1;15:19208. doi: 10.1038/s41598-025-03351-7 (PMC12127452; doi:10.1038/s41598-025-03351-7)
Supplement: Supplementary file 3 — Supplementary Information 3. [file 41598_2025_3351_MOESM3_ESM.csv]

Accuracy_yc	Precision_yc	Recall_yc	F1_yc	Accuracy_xm	Precision_xm	Recall_xm	F1_xm	Accuracy_ot	Precision_ot	Recall_ot	F1_ot	macro-accuracy	macro-F1			path		probk-shape
0.8927	0.6557	0.9228	0.7667	0.8827	0.916	0.5755	0.7069	0.8237	0.8354	0.8555	0.8453	0.8664	0.773			k-shape
0.9233	0.7195	0.9815	0.8303	0.9458	0.9265	0.8465	0.8847	0.9198	0.9691	0.8859	0.9256	0.9296	0.8802		timeseries_large_parcel	ki		97
0.8503	0.7296	0.8896	0.8017	0.915	0.7221	0.5498	0.6243	0.842	0.883	0.8099	0.8449	0.8691	0.7569		timeseries_small_parcel	ki		97
0.9109	0.7064	0.9136	0.7968	0.928	0.9226	0.7722	0.8407	0.8791	0.904	0.8784	0.891	0.906	0.8428		timeseries_small_parcel	ki		95
0.8074	0.6913	0.7839	0.7347	0.9054	0.726	0.4232	0.5347	0.7762	0.7851	0.7969	0.7909	0.8296	0.6868		timeseries_small_parcel	ki		95
0.8909	0.6488	0.9352	0.7661	0.9145	0.9789	0.6667	0.7932	0.8619	0.8814	0.8721	0.8767	0.8891	0.812		timeseries_small_parcel	ki		93
0.7956	0.6684	0.7925	0.7252	0.9038	0.8623	0.2988	0.4438	0.7708	0.7736	0.8039	0.7885	0.8234	0.6525		timeseries_small_parcel	ki		93
0.872	0.656	0.6944	0.6747	0.9068	0.8106	0.8106	0.8106	0.8791	0.9005	0.8826	0.8915	0.8859	0.7922			spice32	142up
0.9027	0.6944	0.8765	0.7749	0.9304	0.9284	0.777	0.846	0.9168	0.9338	0.9172	0.9254	0.9166	0.8488			spice64	142up
0.9268	0.7762	0.8673	0.8192	0.9463	0.9158	0.8609	0.8875	0.918	0.933	0.9203	0.9266	0.9339	0.8778			spice96	142up2
big96
0.941	0.7814	0.9599	0.8615	0.9558	0.9407	0.8753	0.9068	0.9357	0.9648	0.9193	0.9415	0.9441	0.9033			0.7
0.9463	0.801	0.9568	0.872	0.9569	0.9388	0.8825	0.9098	0.9363	0.9618	0.9235	0.9422	0.9465	0.908			0.8
0.9516	0.8253	0.9475	0.8822	0.9622	0.9424	0.9017	0.9216	0.9375	0.9589	0.9287	0.9436	0.9504	0.9158			0.9
0.951	0.8301	0.9352	0.8795	0.964	0.9428	0.9089	0.9255	0.9375	0.9569	0.9308	0.9437	0.9508	0.9162			0.95
0.951	0.832	0.9321	0.8792	0.9628	0.9403	0.9065	0.9231	0.9386	0.957	0.9329	0.9448	0.9508	0.9157			0.97
0.9528	0.8427	0.9259	0.8824	0.9646	0.9451	0.9089	0.9267	0.941	0.9552	0.9392	0.9471	0.9528	0.9187			0.99
0.823	0.5207	0.9321	0.6681	0.8673	0.6564	0.9664	0.7818	0.7198	0.978	0.5136	0.6735		0.7078			transformer_big		97
0.7708	0.6213	0.8363	0.713	0.7799	0.338	0.7448	0.465	0.6632	0.8755	0.4268	0.5738		0.5839			transformer_small		97
0.9145	0.7823	0.7654	0.7738	0.9068	0.7846	0.6587	0.7161	0.8472	0.8765	0.848	0.862					kmeans	big
0.9375	0.7725	0.9537	0.8536	0.9457	0.8652	0.9233	0.8933	0.9068	0.9682	0.8627	0.9124		0.8864			big	inception
0.8084	0.6862	0.805	0.7409	0.8777	0.5197	0.6307	0.5698	0.7693	0.8377	0.7016	0.7636		0.6915			small	inception
0.7858	0.4709	0.9722	0.6344	0.9239	0.926	0.7506	0.8291	0.7735	0.9142	0.6593	0.7661		0.7432			big	rocket
0.7173	0.5519	0.8998	0.6841	0.9001	0.6838	0.4129	0.5149	0.7117	0.8304	0.5747	0.6793		0.6261			small	rocket
0.8319	0.5346	0.929	0.6787	0.7622	0.5086	0.9904	0.6721	0.626	1	0.3354	0.5024		0.6177			big	tst
0.7463	0.5874	0.8551	0.6964	0.7048	0.2709	0.7676	0.4004	0.5902	0.9318	0.2467	0.3902		0.4957			small	tst
