# Supplementary material for: A precise spatiotemporal fusion crop classification framework based on parcels
Source: Sci Rep. 2025 Jun 1;15:19208. doi: 10.1038/s41598-025-03351-7 (PMC12127452; doi:10.1038/s41598-025-03351-7)
Supplement: Supplementary file 4 — Supplementary Information 4. [file 41598_2025_3351_MOESM4_ESM.csv]

Accuracy_yc	Precision_yc	Recall_yc	F1_yc	Accuracy_xm	Precision_xm	Recall_xm	F1_xm	Accuracy_ot	Precision_ot	Recall_ot	F1_ot	mF1
0.9233	0.7195	0.9815	0.8303	0.9458	0.9265	0.8465	0.8847	0.9198	0.9691	0.8859	0.9256	0.8802	inception	big	97
0.8503	0.7296	0.8896	0.8017	0.915	0.7221	0.5498	0.6243	0.842	0.883	0.8099	0.8449	0.7569		small	97
0.9109	0.7064	0.9136	0.7968	0.928	0.9226	0.7722	0.8407	0.8791	0.904	0.8784	0.891	0.8428		big	95
0.8074	0.6913	0.7839	0.7347	0.9054	0.726	0.4232	0.5347	0.7762	0.7851	0.7969	0.7909	0.6868		small	95
0.8909	0.6488	0.9352	0.7661	0.9145	0.9789	0.6667	0.7932	0.8619	0.8814	0.8721	0.8767	0.812		big	93
0.7956	0.6684	0.7925	0.7252	0.9038	0.8623	0.2988	0.4438	0.7708	0.7736	0.8039	0.7885	0.6525		small	93
0.8838	0.6348	0.9228	0.7522	0.8938	0.9837	0.5779	0.7281	0.8378	0.8468	0.869	0.8577	0.7793		big	90
0.7791	0.6466	0.7737	0.7045	0.8966	0.8406	0.2407	0.3742	0.7493	0.7523	0.7874	0.7694	0.616		small	90
0.823	0.5207	0.9321	0.6681	0.8673	0.6564	0.9664	0.7818	0.7198	0.978	0.5136	0.6735	0.7078	transformer	big	97
0.7708	0.6213	0.8363	0.713	0.7799	0.338	0.7448	0.465	0.6632	0.8755	0.4268	0.5738	0.5839		small	97
0.9003	0.6674	0.9537	0.7853	0.9428	0.9348	0.8249	0.8764	0.8879	0.9421	0.8532	0.8955	0.8524		big	95
0.8082	0.6637	0.8841	0.7582	0.9089	0.7381	0.4502	0.5593	0.8012	0.8549	0.7538	0.8012	0.7062		small	95
0.8844	0.6333	0.9383	0.7562	0.9127	0.941	0.6882	0.795	0.8785	0.911	0.869	0.8895	0.8136		big	93
0.8023	0.6698	0.8262	0.7398	0.8948	0.682	0.3382	0.4521	0.7855	0.8066	0.7844	0.7953	0.6624		small	93
0.8755	0.616	0.9259	0.7398	0.8932	0.9574	0.5923	0.7319	0.8537	0.8716	0.8679	0.8697	0.7805		big	90
0.7906	0.6583	0.7995	0.7221	0.8929	0.741	0.2552	0.3796	0.7687	0.7765	0.7929	0.7846	0.6288		small	90
0.918	0.7534	0.8488	0.7983	0.9268	0.8672	0.8297	0.848	0.8838	0.9066	0.8847	0.8955	0.8473	rocket	big	97
0.7847	0.7257	0.5904	0.6511	0.879	0.5294	0.5228	0.5261	0.7362	0.7243	0.8129	0.7661	0.6478		small	97
0.9091	0.7202	0.858	0.7831	0.9263	0.8904	0.7986	0.842	0.8826	0.9037	0.8857	0.8947	0.8399		big	95
0.8004	0.7185	0.6797	0.6986	0.8764	0.5205	0.4751	0.4967	0.7482	0.7492	0.7909	0.7695	0.6549		small	95
0.9009	0.6893	0.8765	0.7717	0.9091	0.9201	0.6906	0.789	0.8726	0.8804	0.8952	0.8877	0.8162		big	93
0.7932	0.6876	0.7189	0.7029	0.8857	0.5852	0.3776	0.459	0.761	0.7603	0.8034	0.7813	0.6477		small	93
0.882	0.6348	0.9012	0.7449	0.8737	0.9635	0.506	0.6635	0.8383	0.8346	0.8889	0.8609	0.7564		big	90
0.782	0.6558	0.7565	0.7025	0.8876	0.7586	0.1826	0.2943	0.7495	0.7435	0.8069	0.7739	0.5903		small	90
