# Supplementary material for: A precise spatiotemporal fusion crop classification framework based on parcels
Source: Sci Rep. 2025 Jun 1;15:19208. doi: 10.1038/s41598-025-03351-7 (PMC12127452; doi:10.1038/s41598-025-03351-7)
Supplement: Supplementary file 5 — Supplementary Information 5. [file 41598_2025_3351_MOESM5_ESM.csv]

Similarity_consistence	Similarity_one	size		Similarity_consistence	Similarity_one	size
0.57525934	0.731743719	yc1		0.5753	0.7317	yc1
0.673711377	0.801667229	yc1-5		0.6737	0.8017	yc1-5
0.708756143	0.823627838	yc5-9		0.7088	0.8236	yc5-9
0.832852744	0.896757512	yc9		0.8329	0.8968	yc9
0.277282829	0.372304661	xm1		0.2773	0.3723	xm1
0.322437765	0.447556639	xm1-5		0.3224	0.4476	xm1-5
0.429067331	0.602575887	xm5-9		0.4291	0.6026	xm5-9
0.584448418	0.718307918	xm9		0.5844	0.7183	xm9
