# Supplementary material for: A precise spatiotemporal fusion crop classification framework based on parcels
Source: Sci Rep. 2025 Jun 1;15:19208. doi: 10.1038/s41598-025-03351-7 (PMC12127452; doi:10.1038/s41598-025-03351-7)
Supplement: Supplementary file 6 — Supplementary Information 6. [file 41598_2025_3351_MOESM6_ESM.csv]

Similarity_consistence	Similarity_one	size
0.57525934	0.68270648	yc1	0.697644901	0.778984434
0.673711377	0.778364391	yc1-5
0.708756143	0.795723524	yc5-9
0.832852744	0.859143339	yc9
0.277282829	0.356100806	xm1	0.403309086	0.526069139
0.322437765	0.437077739	xm1-5
0.429067331	0.601377016	xm5-9
0.584448418	0.709720995	xm9
