# Supplementary material for: A precise spatiotemporal fusion crop classification framework based on parcels
Source: Sci Rep. 2025 Jun 1;15:19208. doi: 10.1038/s41598-025-03351-7 (PMC12127452; doi:10.1038/s41598-025-03351-7)
Supplement: Supplementary file 7 — Supplementary Information 7. [file 41598_2025_3351_MOESM7_ESM.csv]

Similarity_person	Similarity_twdtw
0.1777523186593649	28.25118592071836
