# Supplementary material for: A precise spatiotemporal fusion crop classification framework based on parcels
Source: Sci Rep. 2025 Jun 1;15:19208. doi: 10.1038/s41598-025-03351-7 (PMC12127452; doi:10.1038/s41598-025-03351-7)
Supplement: Supplementary file 8 — Supplementary Information 8. [file 41598_2025_3351_MOESM8_ESM.csv]

Similarity_consistence	Similarity_one	size
0.346337689	0.469690732	yc1	0.5261	0.5868
0.477292371	0.586297618	yc1-5
0.526676077	0.592044553	yc5-9
0.754141988	0.698996258	yc9
0.308336859	0.505211936	xm1	0.5019	0.6128
0.399730364	0.574647357	xm1-5
0.57147538	0.655249263	xm5-9
0.727930731	0.71610631	xm9
