# Supplementary material for: A precise spatiotemporal fusion crop classification framework based on parcels
Source: Sci Rep. 2025 Jun 1;15:19208. doi: 10.1038/s41598-025-03351-7 (PMC12127452; doi:10.1038/s41598-025-03351-7)
Supplement: Supplementary file 9 — Supplementary Information 9. [file 41598_2025_3351_MOESM9_ESM.csv]

Similarity_person	Similarity_twdtw
0.28716773481646773	26.574010742585443
