# Supplementary material for: A precise spatiotemporal fusion crop classification framework based on parcels
Source: Sci Rep. 2025 Jun 1;15:19208. doi: 10.1038/s41598-025-03351-7 (PMC12127452; doi:10.1038/s41598-025-03351-7)
Supplement: Supplementary file 10 — Supplementary Information 10. [file 41598_2025_3351_MOESM10_ESM.csv]

Accuracy_yc	Precision_yc	Recall_yc	F1_yc	Accuracy_xm	Precision_xm	Recall_xm	F1_xm	Accuracy_ot	Precision_ot	Recall_ot	F1_ot
0.822632424	0.738958991	0.738376675	0.738667718	0.879079722	0.528650647	0.592132505	0.55859375	0.788924559	0.810264386	0.787009063	0.798467433
0.962130178	0.861581921	0.953125	0.90504451	0.972189349	0.928240741	0.961630695	0.944640754	0.941420118	0.972345133	0.922350472	0.946688207
