# Supplementary material for: A precise spatiotemporal fusion crop classification framework based on parcels
Source: Sci Rep. 2025 Jun 1;15:19208. doi: 10.1038/s41598-025-03351-7 (PMC12127452; doi:10.1038/s41598-025-03351-7)
Supplement: Supplementary file 13 — Supplementary Information 13. [file 41598_2025_3351_MOESM13_ESM.csv]

Accuracy_yc	Precision_yc	Recall_yc	F1_yc	Accuracy_xm	Precision_xm	Recall_xm	F1_xm	Accuracy_ot	Precision_ot	Recall_ot	F1_ot
0.817281969	0.701513067	0.803782506	0.749173705	0.833868379	0.420138889	0.751552795	0.538975501	0.761369716	0.885211268	0.632930514	0.738109219
0.936686391	0.775193798	0.9375	0.848656294	0.910059172	0.741347905	0.976019185	0.842650104	0.870414201	0.986737401	0.78069255	0.871704745
0.781166399	0.650634603	0.767533491	0.704266088	0.856875334	0.460122699	0.621118012	0.528634361	0.748261102	0.828823159	0.663141994	0.736783217
0.900591716	0.682692308	0.8875	0.77173913	0.915976331	0.796976242	0.884892086	0.838636364	0.857988166	0.939580764	0.799580273	0.863945578
0.725521669	0.562790698	0.858156028	0.679775281	0.66800428	0.245978552	0.759834369	0.37164557	0.54494382	0.958199357	0.150050352	0.259468872
0.803550296	0.490131579	0.93125	0.642241379	0.70887574	0.45819398	0.985611511	0.625570776	0.54556213	1	0.19412382	0.32513181
