# Supplementary material for: A precise spatiotemporal fusion crop classification framework based on parcels
Source: Sci Rep. 2025 Jun 1;15:19208. doi: 10.1038/s41598-025-03351-7 (PMC12127452; doi:10.1038/s41598-025-03351-7)
Supplement: Supplementary file 17 — Supplementary Information 17. [file 41598_2025_3351_MOESM17_ESM.csv]

Accuracy_yc	Precision_yc	Recall_yc	F1_yc	Accuracy_xm	Precision_xm	Recall_xm	F1_xm	Accuracy_ot	Precision_ot	Recall_ot	F1_ot	path
0.937463127	0.7725	0.953703704	0.85359116	0.945722714	0.865168539	0.923261391	0.893271462	0.906784661	0.968235294	0.862683438	0.912416851	142_big	KI
0.808419931	0.686248331	0.805011746	0.740900901	0.877697842	0.51965812	0.630705394	0.569821931	0.769251266	0.837724551	0.701604814	0.763646288	142_small	ki
0.785840708	0.470852018	0.972222222	0.634441088	0.923893805	0.926035503	0.75059952	0.829139073	0.773451327	0.914244186	0.65932914	0.766138855	142_big	rocket
0.717292832	0.551873199	0.899765074	0.684132182	0.900079936	0.683848797	0.412863071	0.514877102	0.711697309	0.830434783	0.574724173	0.679312389	142_small	rocket
0.831858407	0.534635879	0.929012346	0.678692221	0.762241888	0.50862069	0.990407674	0.672091131	0.625958702	1	0.335429769	0.502354788	142_big	tst
0.746336264	0.587412587	0.855129209	0.696428571	0.704769518	0.270863836	0.767634855	0.4004329	0.590194511	0.931818182	0.246740221	0.390166534	142_small	tst
