# Supplementary material for: A precise spatiotemporal fusion crop classification framework based on parcels
Source: Sci Rep. 2025 Jun 1;15:19208. doi: 10.1038/s41598-025-03351-7 (PMC12127452; doi:10.1038/s41598-025-03351-7)
Supplement: Supplementary file 18 — Supplementary Information 18. [file 41598_2025_3351_MOESM18_ESM.csv]

Accuracy_yc	Precision_yc	Recall_yc	F1_yc	Accuracy_xm	Precision_xm	Recall_xm	F1_xm	Accuracy_ot	Precision_ot	Recall_ot	F1_ot	path
true_data
0.811350919	0.743370402	0.680501175	0.710547833	0.868638423	0.493381468	0.850622407	0.624523991	0.803090861	0.857957787	0.754262788	0.802775554	G:\cluster_data\temp\8\142low_pingdi\validation_10000\zongyang_cluster.shp								0.712615793
0.808686384	0.752028855	0.653093187	0.699077955	0.871036504	0.498795181	0.858921162	0.631097561	0.807087663	0.850055127	0.77331996	0.80987395	G:\cluster_data\temp\8\142low_pingdi\validation_20000\zongyang_cluster.shp								0.713349822
0.811883826	0.764107308	0.646828504	0.700593723	0.821742606	0.410354746	0.887966805	0.561311475	0.795630163	0.876611418	0.716148445	0.788296991	G:\cluster_data\temp\8\142low_pingdi\validation_30000\zongyang_cluster.shp								0.68340073
0.819877431	0.756180733	0.694596711	0.724081633	0.844657607	0.444566411	0.840248963	0.581478823	0.80149214	0.874176153	0.731695085	0.796614797	G:\cluster_data\temp\8\142low_pingdi\validation_40000\zongyang_cluster.shp								0.700725084
0.829736211	0.775474957	0.70321065	0.737577002	0.862509992	0.480504587	0.869294606	0.618906942	0.808952838	0.870574579	0.75225677	0.807102502	G:\cluster_data\temp\8\142low_pingdi\validation_50000\zongyang_cluster.shp								0.721195482
0.817745803	0.753635586	0.689898199	0.720359771	0.857447375	0.470324748	0.871369295	0.610909091	0.800426326	0.86812537	0.736208626	0.796743555	G:\cluster_data\temp\8\142low_pingdi\validation_100000\zongyang_cluster.shp								0.709337472
0.821476152	0.742994396	0.726703211	0.734758511	0.916067146	0.622974963	0.877593361	0.728682171	0.807354117	0.848219178	0.776328987	0.810683425	G:\cluster_data\temp\8\142low_pingdi\validation_150000\zongyang_cluster.shp								0.758041369
0.836397549	0.794143744	0.700861394	0.744592346	0.886490807	0.535714286	0.871369295	0.663507109	0.81827871	0.856134636	0.790872618	0.822210636	G:\cluster_data\temp\8\142low_pingdi\validation_200000\zongyang_cluster.shp								0.743436697
0.839904737	0.828571429	0.671814672	0.742004264	0.799153215	0.377876106	0.884057971	0.529448233	0.796242392	0.88492808	0.707146427	0.786111111	G:\cluster_data\temp\16\142low_pingdi\validation_10000\zongyang_cluster.shp								0.685854536
0.814501191	0.739516129	0.708108108	0.7234714	0.807356444	0.38771769	0.875776398	0.537484117	0.76475258	0.883977901	0.63968016	0.742244129	G:\cluster_data\temp\16\142low_pingdi\validation_20000\zongyang_cluster.shp								0.667733215
0.795448531	0.819070905	0.517374517	0.634169427	0.785392961	0.361720067	0.888198758	0.514080288	0.8237629	0.876056338	0.777111444	0.823622881	G:\cluster_data\temp\16\142low_pingdi\validation_30000\zongyang_cluster.shp								0.657290865
0.831172268	0.763855422	0.734362934	0.748818898	0.822704419	0.406218656	0.838509317	0.547297297	0.780365176	0.88093689	0.676661669	0.765404183	G:\cluster_data\temp\16\142low_pingdi\validation_40000\zongyang_cluster.shp								0.687173459
0.802593279	0.759206799	0.620849421	0.683092608	0.796242392	0.376399655	0.904761905	0.53163017	0.786186822	0.882617062	0.687656172	0.773033708	G:\cluster_data\temp\16\142low_pingdi\validation_50000\zongyang_cluster.shp								0.662585496
0.803387139	0.709090909	0.722779923	0.715869981	0.859486637	0.473626374	0.892339545	0.618808327	0.774014289	0.870238864	0.673663168	0.75943662	G:\cluster_data\temp\16\142low_pingdi\validation_100000\zongyang_cluster.shp								0.698038309
0.765811061	0.618771727	0.824710425	0.707050645	0.865043662	0.482846252	0.786749482	0.598425197	0.728764223	0.885466035	0.56021989	0.686256504	G:\cluster_data\temp\16\142low_pingdi\validation_150000\zongyang_cluster.shp								0.663910782
0.744112199	0.636666667	0.58996139	0.61242485	0.773749669	0.352614897	0.921325052	0.510028653	0.739084414	0.885345482	0.582708646	0.702833032	G:\cluster_data\temp\16\142low_pingdi\validation_200000\zongyang_cluster.shp								0.608428845
0.839110876	0.803713528	0.701930502	0.749381698	0.817676634	0.403013183	0.886128364	0.554045307	0.799682456	0.892181589	0.707146427	0.788960134	G:\cluster_data\temp\32\142low_pingdi\validation_10000\zongyang_cluster.shp								0.69746238
0.822969039	0.731508876	0.763706564	0.74726105	0.834347711	0.426966292	0.865424431	0.571819425	0.776395872	0.899171271	0.650674663	0.75500145	G:\cluster_data\temp\32\142low_pingdi\validation_20000\zongyang_cluster.shp								0.691360642
0.836200053	0.825626204	0.661776062	0.734676382	0.85340037	0.461621622	0.884057971	0.606534091	0.835141572	0.879405286	0.79810095	0.836782814	G:\cluster_data\temp\32\142low_pingdi\validation_30000\zongyang_cluster.shp								0.725997762
0.850489547	0.800164474	0.751351351	0.774990044	0.867160625	0.488940629	0.869565217	0.625931446	0.815559672	0.882629108	0.751624188	0.811875843	G:\cluster_data\temp\32\142low_pingdi\validation_40000\zongyang_cluster.shp								0.737599111
0.817147393	0.729483283	0.741312741	0.73535044	0.817676634	0.396169355	0.813664596	0.532881356	0.767134162	0.881033311	0.647676162	0.746543779	G:\cluster_data\temp\32\142low_pingdi\validation_50000\zongyang_cluster.shp								0.671591858
0.827467584	0.736919676	0.772200772	0.754147813	0.866366764	0.486111111	0.797101449	0.603921569	0.811325748	0.895092025	0.729135432	0.803635362	G:\cluster_data\temp\32\142low_pingdi\validation_100000\zongyang_cluster.shp								0.720568248
0.824556761	0.773830156	0.68957529	0.729277256	0.751521567	0.31933439	0.83436853	0.461891117	0.738555173	0.87160675	0.593703148	0.706302021	G:\cluster_data\temp\32\142low_pingdi\validation_150000\zongyang_cluster.shp								0.632490132
0.806827203	0.816349384	0.562934363	0.666361974	0.740936756	0.316838996	0.888198758	0.467065868	0.763694099	0.861618799	0.659670165	0.747240306	G:\cluster_data\temp\32\142low_pingdi\validation_200000\zongyang_cluster.shp								0.626889383
true_data
0.841460165	0.808318264	0.700078309	0.750314729	0.856115108	0.467268623	0.858921162	0.605263158	0.815880629	0.86996025	0.768304915	0.815978695	G:\cluster_data\temp\8\142low_pingdi2_validation\\10000\zongyang_cluster.shp								0.723852194
0.824940048	0.80214425	0.644479248	0.714719931	0.852651212	0.4606866	0.863070539	0.600722022	0.810818012	0.851973684	0.779338014	0.814038764	G:\cluster_data\temp\8\142low_pingdi2_validation\\20000\zongyang_cluster.shp								0.709826905
0.818545164	0.801010101	0.620986688	0.699603	0.803090861	0.383920506	0.881742739	0.534927627	0.79696243	0.871980676	0.724172518	0.791232877	G:\cluster_data\temp\8\142low_pingdi2_validation\\30000\zongyang_cluster.shp								0.675254501
0.835331735	0.800364631	0.687548943	0.739679865	0.840127898	0.4375	0.856846473	0.579242637	0.806554756	0.870327103	0.747241725	0.804101457	G:\cluster_data\temp\8\142low_pingdi2_validation\\40000\zongyang_cluster.shp								0.707674653
0.842525979	0.826666667	0.679718089	0.746024925	0.825739408	0.415520629	0.877593361	0.564	0.798294698	0.867062315	0.732698094	0.794237565	G:\cluster_data\temp\8\142low_pingdi2_validation\\50000\zongyang_cluster.shp								0.70142083
0.81215028	0.772900763	0.634299139	0.696774194	0.816946443	0.402659069	0.87966805	0.552442997	0.79163336	0.866828087	0.718154463	0.785518376	G:\cluster_data\temp\8\142low_pingdi2_validation\\60000\zongyang_cluster.shp								0.678245189
0.8441247	0.797762478	0.725920125	0.760147601	0.866240341	0.488179669	0.856846473	0.621987952	0.814814815	0.872206304	0.76328987	0.814121423	G:\cluster_data\temp\8\142low_pingdi2_validation\\70000\zongyang_cluster.shp								0.732085659
0.83879563	0.800536673	0.700861394	0.747390397	0.87982947	0.518879415	0.883817427	0.653875672	0.823074873	0.866593164	0.788365095	0.825630252	G:\cluster_data\temp\8\142low_pingdi2_validation\\80000\zongyang_cluster.shp								0.742298773
0.835331735	0.808231993	0.676585748	0.73657289	0.862509992	0.48119469	0.902489627	0.627705628	0.815614175	0.865730337	0.772818455	0.81664017	G:\cluster_data\temp\8\142low_pingdi2_validation\\90000\zongyang_cluster.shp								0.726972896
0.834532374	0.822200393	0.655442443	0.729411765	0.851585398	0.460484721	0.906639004	0.610761705	0.819344524	0.868421053	0.777833501	0.820634921	G:\cluster_data\temp\8\142low_pingdi2_validation\\100000\zongyang_cluster.shp								0.720269463
0.824140687	0.790763431	0.657008614	0.717707442	0.860644817	0.47754655	0.904564315	0.625089606	0.815880629	0.866216976	0.772818455	0.816856613	G:\cluster_data\temp\8\142low_pingdi2_validation\\110000\zongyang_cluster.shp								0.719884554
0.848121503	0.772972973	0.783868442	0.778382582	0.909405809	0.603498542	0.858921162	0.70890411	0.822009059	0.874153499	0.776830491	0.822623473	G:\cluster_data\temp\8\142low_pingdi2_validation\\120000\zongyang_cluster.shp								0.769970055
0.863575806	0.845528455	0.732967894	0.785234899	0.888355982	0.538555692	0.912863071	0.677444188	0.83346656	0.874248223	0.801905717	0.836515825	G:\cluster_data\temp\8\142low_pingdi2_validation\\130000\zongyang_cluster.shp								0.766398304
0.834532374	0.828	0.648394675	0.727272727	0.834532374	0.431256182	0.904564315	0.584058942	0.812416733	0.870264064	0.760280843	0.811563169	G:\cluster_data\temp\8\142low_pingdi2_validation\\140000\zongyang_cluster.shp								0.707631613
0.828670397	0.765050167	0.716523101	0.739991913	0.905409006	0.590584879	0.858921162	0.699915469	0.824140687	0.859375	0.799899699	0.828571429	G:\cluster_data\temp\8\142low_pingdi2_validation\\150000\zongyang_cluster.shp								0.756159603
0.792699174	0.882082695	0.451057165	0.596891192	0.805755396	0.390997352	0.919087137	0.548606811	0.824940048	0.839857651	0.828485456	0.834132795	G:\cluster_data\temp\8\142low_pingdi2_validation\\160000\zongyang_cluster.shp								0.659876933
0.843058886	0.822701689	0.686765857	0.748612889	0.892885691	0.554200542	0.848547718	0.670491803	0.829736211	0.847614161	0.828485456	0.837940654	G:\cluster_data\temp\8\142low_pingdi2_validation\\170000\zongyang_cluster.shp								0.752348449
0.833200107	0.831804281	0.638997651	0.722763508	0.83799627	0.437250996	0.910788382	0.590847914	0.815614175	0.86821267	0.769809428	0.81605529	G:\cluster_data\temp\8\142low_pingdi2_validation\\180000\zongyang_cluster.shp								0.709888904
0.833999467	0.763285024	0.742364918	0.752679635	0.892619238	0.553741497	0.84439834	0.668857847	0.821476152	0.872747748	0.777331996	0.822281167	G:\cluster_data\temp\8\142low_pingdi2_validation\\190000\zongyang_cluster.shp								0.74793955
0.853717026	0.83151184	0.71495693	0.768842105	0.884625633	0.530434783	0.885892116	0.663558664	0.828936851	0.865405405	0.802908726	0.832986472	G:\cluster_data\temp\8\142low_pingdi2_validation\\200000\zongyang_cluster.shp								0.75512908
k-shape
8��8
0.707700506	0.547770701	0.808144088	0.652957925	0.892885691	0.558139535	0.796680498	0.656410256	0.683719691	0.84165961	0.498495486	0.626141732	G:\cluster_data\temp\8\142low_pingdi\10000\zongyang_cluster.shp								0.645169971
0.69277911	0.532359081	0.798747063	0.638897588	0.863309353	0.480793061	0.804979253	0.602017067	0.661071143	0.850485437	0.439317954	0.579365079	G:\cluster_data\temp\8\142low_pingdi\20000\zongyang_cluster.shp								0.606759911
0.685051958	0.524123921	0.808144088	0.635859519	0.880362377	0.52437223	0.736514523	0.612597066	0.670397016	0.841915086	0.467402207	0.601096421	G:\cluster_data\temp\8\142low_pingdi\30000\zongyang_cluster.shp								0.616517669
0.376232347	0.349035187	0.963194988	0.512393251	0.874233946	0.692307692	0.037344398	0.070866142	0.495603517	0.748768473	0.076228686	0.138370505	G:\cluster_data\temp\8\142low_pingdi\40000\zongyang_cluster.shp								0.240543299
0.677058353	0.516709512	0.787000783	0.623836127	0.86384226	0.472693032	0.520746888	0.495557749	0.695976552	0.833985904	0.534102307	0.65117701	G:\cluster_data\temp\8\142low_pingdi\50000\zongyang_cluster.shp								0.590190295
0.670397016	0.51010101	0.79091621	0.62020264	0.866773248	0.482213439	0.506224066	0.493927126	0.695443645	0.835832676	0.53109328	0.64949402	G:\cluster_data\temp\8\142low_pingdi\60000\zongyang_cluster.shp								0.587874595
0.690381029	0.532104969	0.746280345	0.62125163	0.873168132	0.505474453	0.574688797	0.537864078	0.712230216	0.823196605	0.583751254	0.683098592	G:\cluster_data\temp\8\142low_pingdi\70000\zongyang_cluster.shp								0.614071433
0.610444977	0.459834998	0.829287392	0.591620112	0.838262723	0.335958005	0.265560166	0.296639629	0.6464162	0.811973807	0.435305918	0.56676461	G:\cluster_data\temp\8\142low_pingdi\80000\zongyang_cluster.shp								0.485008117
0.758326672	0.624663073	0.725920125	0.671495835	0.894750866	0.561702128	0.821576763	0.667228307	0.724487077	0.806905371	0.632898696	0.709387296	G:\cluster_data\temp\8\142low_pingdi\90000\zongyang_cluster.shp								0.682703813
0.534772182	0.416399287	0.914643696	0.572268496	0.852384759	0.388888889	0.261410788	0.312655087	0.582200906	0.841346154	0.26328987	0.401069519	G:\cluster_data\temp\8\142low_pingdi\100000\zongyang_cluster.shp								0.428664367
0.730881961	0.57793345	0.775254503	0.662207358	0.847855049	0.410821643	0.425311203	0.417940877	0.707700506	0.791044776	0.611334002	0.689674682	G:\cluster_data\temp\8\142low_pingdi\110000\zongyang_cluster.shp								0.589940972
16��16
0.766869542	0.717894737	0.526640927	0.607572383	0.880656258	0.63559322	0.155279503	0.249584027	0.714210108	0.669863519	0.907546227	0.770797963	G:\cluster_data\temp\16\142low_pingdi\10000\zongyang_cluster.shp								0.542651457
0.704948399	0.56870229	0.575289575	0.571976967	0.876422334	0.56779661	0.138716356	0.22296173	0.699391373	0.683964271	0.803598201	0.738970588	G:\cluster_data\temp\16\142low_pingdi\20000\zongyang_cluster.shp								0.511303095
0.704683779	0.57439734	0.533590734	0.553242594	0.87245303	0.503546099	0.14699793	0.227564103	0.693040487	0.672689938	0.818590705	0.738503156	G:\cluster_data\temp\16\142low_pingdi\30000\zongyang_cluster.shp								0.506436618
0.698068272	0.565699659	0.511969112	0.537494933	0.866896004	0.423076923	0.113871636	0.179445351	0.711563906	0.683891805	0.846576712	0.756587762	G:\cluster_data\temp\16\142low_pingdi\40000\zongyang_cluster.shp								0.491176015
0.708388463	0.574173713	0.576833977	0.57550077	0.853929611	0.39047619	0.254658385	0.308270677	0.69621593	0.697179843	0.753623188	0.724303554	G:\cluster_data\temp\16\142low_pingdi\50000\zongyang_cluster.shp								0.536025
0.677692511	0.523206751	0.67027027	0.587677725	0.876686954	0.666666667	0.070393375	0.127340824	0.697803652	0.707588207	0.731634183	0.719410319	G:\cluster_data\temp\16\142low_pingdi\60000\zongyang_cluster.shp								0.478142956
0.67689865	0.530936455	0.49034749	0.509835407	0.87218841	0.5	0.082815735	0.142095915	0.67663403	0.655613264	0.820089955	0.728685613	G:\cluster_data\temp\16\142low_pingdi\70000\zongyang_cluster.shp								0.460205645
0.642498015	0.482278481	0.588416988	0.530086957	0.876686954	0.579439252	0.128364389	0.210169492	0.665784599	0.676386233	0.707146427	0.691424383	G:\cluster_data\temp\16\142low_pingdi\80000\zongyang_cluster.shp								0.477226944
0.689335803	0.539986781	0.630888031	0.581908832	0.87271765	0.509615385	0.109730849	0.180579216	0.715003969	0.713691027	0.771114443	0.741292337	G:\cluster_data\temp\16\142low_pingdi\90000\zongyang_cluster.shp								0.501260129
0.645673459	0.488517745	0.722779923	0.582995951	0.869012966	0.454545455	0.124223602	0.195121951	0.711034665	0.762564991	0.659670165	0.707395498	G:\cluster_data\temp\16\142low_pingdi\100000\zongyang_cluster.shp								0.495171134
0.6671077	0.510048886	0.725096525	0.598852041	0.874040752	0.530973451	0.124223602	0.201342282	0.727441122	0.766027397	0.698650675	0.730789336	G:\cluster_data\temp\16\142low_pingdi\110000\zongyang_cluster.shp								0.510327886
0.664461498	0.508226691	0.644015444	0.568119891	0.866102143	0.361445783	0.062111801	0.106007067	0.698332892	0.709489051	0.728635682	0.718934911	G:\cluster_data\temp\16\142low_pingdi\120000\zongyang_cluster.shp								0.464353956
0.629796242	0.474459725	0.745945946	0.580006004	0.875363853	0.714285714	0.041407867	0.078277886	0.708388463	0.762099125	0.653173413	0.703444564	G:\cluster_data\temp\16\142low_pingdi\130000\zongyang_cluster.shp								0.453909485
0.658904472	0.502269289	0.512741313	0.50745128	0.871394549	0.463414634	0.039337474	0.072519084	0.680074094	0.663907285	0.8015992	0.726284809	G:\cluster_data\temp\16\142low_pingdi\140000\zongyang_cluster.shp								0.435418391
0.585604657	0.440803844	0.779150579	0.563058036	0.876686954	0.717948718	0.057971014	0.107279693	0.658110611	0.744314266	0.539730135	0.625724218	G:\cluster_data\temp\16\142low_pingdi\150000\zongyang_cluster.shp								0.432020649
0.573167505	0.426728111	0.715057915	0.534487734	0.874305372	0.625	0.041407867	0.077669903	0.653876687	0.719720989	0.567216392	0.634432644	G:\cluster_data\temp\16\142low_pingdi\160000\zongyang_cluster.shp								0.415530094
0.57872453	0.388764045	0.400772201	0.394676806	0.797565494	0.332142857	0.577639752	0.421768707	0.704948399	0.776184539	0.622188906	0.690707351	G:\cluster_data\temp\16\142low_pingdi\170000\zongyang_cluster.shp								0.502384288
0.563641175	0.430039526	0.84015444	0.568888889	0.865572903	0.341772152	0.055900621	0.096085409	0.645673459	0.782905983	0.457771114	0.57773573	G:\cluster_data\temp\16\142low_pingdi\180000\zongyang_cluster.shp								0.414236676
0.649378142	0.492781521	0.790733591	0.607174622	0.876686954	0.869565217	0.041407867	0.079051383	0.732998148	0.795589988	0.667166417	0.72574069	G:\cluster_data\temp\16\142low_pingdi\190000\zongyang_cluster.shp								0.470655565
0.693834348	0.542279412	0.683397683	0.604714725	0.877480815	0.7	0.072463768	0.131332083	0.730087325	0.733905579	0.769115442	0.751098097	G:\cluster_data\temp\16\142low_pingdi\200000\zongyang_cluster.shp								0.495714968
32��32
0.710770045	0.550907258	0.844015444	0.666666667	0.893887272	0.679824561	0.320910973	0.436005626	0.756549352	0.844926611	0.661669165	0.742152466	G:\cluster_data\temp\32\142low_pingdi\\10000\zongyang_cluster.shp
0.619476052	0.470121187	0.868725869	0.610086768	0.885154803	0.678832117	0.192546584	0.3	0.671341625	0.803843074	0.501749125	0.617846154	G:\cluster_data\temp\32\142low_pingdi\\20000\zongyang_cluster.shp
0.699391373	0.540916109	0.811583012	0.649166152	0.884360942	0.682539683	0.17805383	0.282430213	0.73511511	0.792397661	0.677161419	0.730261385	G:\cluster_data\temp\32\142low_pingdi\\30000\zongyang_cluster.shp
0.669753903	0.511402232	0.813899614	0.628128725	0.889124107	0.673913043	0.256728778	0.371814093	0.713945488	0.799869622	0.613193403	0.694200849	G:\cluster_data\temp\32\142low_pingdi\\40000\zongyang_cluster.shp
0.62715004	0.475599315	0.857915058	0.61195263	0.884625562	0.776470588	0.136645963	0.232394366	0.692775867	0.809278351	0.549225387	0.654361417	G:\cluster_data\temp\32\142low_pingdi\\50000\zongyang_cluster.shp
0.585604657	0.445734882	0.859459459	0.587025316	0.879597777	0.588607595	0.192546584	0.290171607	0.641968775	0.788256228	0.442778611	0.56704	G:\cluster_data\temp\32\142low_pingdi\\60000\zongyang_cluster.shp
0.55861339	0.429329291	0.874903475	0.576004067	0.875363853	0.546153846	0.14699793	0.231647635	0.635088648	0.807920792	0.407796102	0.54201262	G:\cluster_data\temp\32\142low_pingdi\\70000\zongyang_cluster.shp
0.625297698	0.474045474	0.853281853	0.609487038	0.886742524	0.777777778	0.15942029	0.264604811	0.6866896	0.802816901	0.541229385	0.646567164	G:\cluster_data\temp\32\142low_pingdi\\80000\zongyang_cluster.shp
0.625562318	0.47260274	0.799227799	0.593974175	0.883302461	0.694444444	0.155279503	0.253807107	0.672929346	0.758271438	0.56121939	0.645031591	G:\cluster_data\temp\32\142low_pingdi\\90000\zongyang_cluster.shp
0.621328394	0.46939694	0.805405405	0.593119136	0.886477904	0.701492537	0.194616977	0.304700162	0.674517068	0.770906535	0.548225887	0.640771028	G:\cluster_data\temp\32\142low_pingdi\\100000\zongyang_cluster.shp
0.673458587	0.516675779	0.72972973	0.604993598	0.878010056	0.580882353	0.163561077	0.255250404	0.721354856	0.761300992	0.690154923	0.723984273	G:\cluster_data\temp\32\142low_pingdi\\110000\zongyang_cluster.shp
0.530299021	0.41643454	0.923552124	0.574034077	0.888065626	0.783018868	0.17184265	0.281833616	0.613654406	0.837702871	0.335332334	0.478943612	G:\cluster_data\temp\32\142low_pingdi\\120000\zongyang_cluster.shp
0.649378142	0.49339207	0.864864865	0.628330996	0.88277322	0.857142857	0.099378882	0.178107607	0.717914792	0.821748107	0.596701649	0.691372322	G:\cluster_data\temp\32\142low_pingdi\\130000\zongyang_cluster.shp
0.646202699	0.490349265	0.823938224	0.614808413	0.880656258	0.75	0.099378882	0.175502742	0.716327071	0.801819363	0.616691654	0.697175141	G:\cluster_data\temp\32\142low_pingdi\\140000\zongyang_cluster.shp
0.64699656	0.490832158	0.806177606	0.610169492	0.881185499	0.723684211	0.113871636	0.196779964	0.711299286	0.788705584	0.621189405	0.694995807	G:\cluster_data\temp\32\142low_pingdi\\150000\zongyang_cluster.shp
0.620799153	0.468319559	0.787644788	0.587388425	0.879597777	0.612903226	0.157349896	0.250411862	0.677163271	0.764387271	0.564217891	0.649223692	G:\cluster_data\temp\32\142low_pingdi\\160000\zongyang_cluster.shp
0.644614978	0.489071038	0.829343629	0.615296477	0.881185499	0.641666667	0.15942029	0.255389718	0.713680868	0.814080656	0.595202399	0.687644342	G:\cluster_data\temp\32\142low_pingdi\\170000\zongyang_cluster.shp
0.643027256	0.48744186	0.809266409	0.608417997	0.876686954	0.559440559	0.16563147	0.255591054	0.69595131	0.786675639	0.584207896	0.670490393	G:\cluster_data\temp\32\142low_pingdi\\180000\zongyang_cluster.shp
0.595924848	0.450805768	0.820849421	0.581987408	0.878803916	0.666666667	0.103519669	0.17921147	0.644614978	0.744427935	0.500749625	0.598745145	G:\cluster_data\temp\32\142low_pingdi\\190000\zongyang_cluster.shp
500_Pseudo-Labels	42
0.761059603	0.65329053	0.633956386	0.643478261	0.862516556	0.479091995	0.828512397	0.607115821	0.774569536	0.841607565	0.709516692	0.769937821	G:\cluster_data\temp\8\142low_pingdi4\\2000\cluster_result.txt
0.743311258	0.601286174	0.728193146	0.658682635	0.821192053	0.408261287	0.878099174	0.557377049	0.688476821	0.852417303	0.500747384	0.630885122	G:\cluster_data\temp\8\142low_pingdi4\\3000\cluster_result.txt
0.784900662	0.678247734	0.699376947	0.688650307	0.838410596	0.432692308	0.83677686	0.570422535	0.729801325	0.825742574	0.623318386	0.710391823	G:\cluster_data\temp\8\142low_pingdi4\\4000\cluster_result.txt
0.775629139	0.661016949	0.698598131	0.679288148	0.866490066	0.487373737	0.797520661	0.605015674	0.736423841	0.811193112	0.657199801	0.726121663	G:\cluster_data\temp\8\142low_pingdi4\\5000\cluster_result.txt
0.730331126	0.576524741	0.780373832	0.663136995	0.892980132	0.559701493	0.774793388	0.649913345	0.704900662	0.826627652	0.563029397	0.669828097	G:\cluster_data\temp\8\142low_pingdi4\\6000\cluster_result.txt
0.72397351	0.568516421	0.781931464	0.658360656	0.885298013	0.536273115	0.77892562	0.635214827	0.687152318	0.816232772	0.531141006	0.643525506	G:\cluster_data\temp\8\142low_pingdi4\\7000\cluster_result.txt
0.739337748	0.593283582	0.742990654	0.659751037	0.886622517	0.542168675	0.743801653	0.6271777	0.707549669	0.800399202	0.599402093	0.685470085	G:\cluster_data\temp\8\142low_pingdi4\\8000\cluster_result.txt
0.768741722	0.638757596	0.736760125	0.684267631	0.865430464	0.484771574	0.789256198	0.600628931	0.723178808	0.81938911	0.614848032	0.702533447	G:\cluster_data\temp\8\142low_pingdi4\\9000\cluster_result.txt
0.768476821	0.640218878	0.728971963	0.681718864	0.871258278	0.498666667	0.772727273	0.606158833	0.725562914	0.810620601	0.631290483	0.709803922	G:\cluster_data\temp\8\142low_pingdi4\\10000\cluster_result.txt
0.766622517	0.638487973	0.723520249	0.678349763	0.865960265	0.485969388	0.787190083	0.600946372	0.718410596	0.807291667	0.617837569	0.699971775	G:\cluster_data\temp\8\142low_pingdi4\\11000\cluster_result.txt
0.730596026	0.574456219	0.802180685	0.669483263	0.897218543	0.577419355	0.739669421	0.648550725	0.692450331	0.810572687	0.550074738	0.655387355	G:\cluster_data\temp\8\142low_pingdi4\\12000\cluster_result.txt
0.742781457	0.591253644	0.789719626	0.676225408	0.880794702	0.522606383	0.811983471	0.63592233	0.701986755	0.837155963	0.545590433	0.660633484	G:\cluster_data\temp\8\142low_pingdi4\\13000\cluster_result.txt
0.72794702	0.575632725	0.761682243	0.655715722	0.867019868	0.488402062	0.783057851	0.601587302	0.688211921	0.819230769	0.53064275	0.644088298	G:\cluster_data\temp\8\142low_pingdi4\\14000\cluster_result.txt
0.715231788	0.559006211	0.771028037	0.64811784	0.867549669	0.48944591	0.766528926	0.59742351	0.671258278	0.807383628	0.50124564	0.618505994	G:\cluster_data\temp\8\142low_pingdi4\\15000\cluster_result.txt
0.744635762	0.602432778	0.732866044	0.661278988	0.849536424	0.449519231	0.772727273	0.568389058	0.698013245	0.813902969	0.56003986	0.6635183	G:\cluster_data\temp\8\142low_pingdi4\\16000\cluster_result.txt
0.708609272	0.54989154	0.789719626	0.648337596	0.878410596	0.518409426	0.727272727	0.60533104	0.68397351	0.825079872	0.514698555	0.63393679	G:\cluster_data\temp\8\142low_pingdi4\\17000\cluster_result.txt
0.724238411	0.567238517	0.798286604	0.663215788	0.890066225	0.558573854	0.679752066	0.613233924	0.70013245	0.817258883	0.561534629	0.665682221	G:\cluster_data\temp\8\142low_pingdi4\\18000\cluster_result.txt
0.714966887	0.558956916	0.767912773	0.646981627	0.863576159	0.478854025	0.725206612	0.576828266	0.678145695	0.809859155	0.515695067	0.630136986	G:\cluster_data\temp\8\142low_pingdi4\\19000\cluster_result.txt
0.721059603	0.564851207	0.783489097	0.656443719	0.894039735	0.57	0.70661157	0.63099631	0.708344371	0.824964132	0.572994519	0.676271685	G:\cluster_data\temp\8\142low_pingdi4\\20000\cluster_result.txt
500-Pseudo-Labels	42
0.747019868	0.598208955	0.780373832	0.67725583	0.902516556	0.595709571	0.745867769	0.662385321	0.723178808	0.821954485	0.611858495	0.701513853	G:\cluster_data\temp\8\142low_pingdi6\\11000\cluster_result.txt
